# Supplementary material for: The Adverse Effects and Use of Bevacizumab in Patients with Glioblastoma: A Systematic Review and Meta-Analysis
Source: Pharmaceuticals (Basel). 2025 May 25;18(6):795. doi: 10.3390/ph18060795 (PMC12196191; doi:10.3390/ph18060795)
Supplement: Supplementary file 1 [file pharmaceuticals-18-00795-s001.zip]

Archive with 1 entries (1 files):
- pharmaceuticals-3598751-supplementary.pdf
